# Supplementary material for: The Effect of Conjugation of Ciprofloxacin and Moxifloxacin with Fatty Acids on Their Antibacterial and Anticancer Activity
Source: Int J Mol Sci. 2022 Jun 2;23(11):6261. doi: 10.3390/ijms23116261 (PMC9181188; doi:10.3390/ijms23116261)
Supplement: Supplementary file 1 [file ijms-23-06261-s001.zip]

Archive with 1 entries (1 files):
- ijms-1737141-supplementary.pdf
